# Supplementary material for: Design and directed evolution of noncanonical β-stereoselective metalloglycosidases
Source: Nat Commun. 2022 Nov 11;13:6844. doi: 10.1038/s41467-022-34713-8 (PMC9652281; doi:10.1038/s41467-022-34713-8)
Supplement: Supplementary file 4 — Source Data [file 41467_2022_34713_MOESM4_ESM.xlsx]

## Sheet: Fig.3a
Fig.3a
		Mean (s-1)	S.D	Mean (s-1)	S.D	Mean (s-1)	S.D			Mean (s-1)	S.D	Mean (s-1)	S.D	Mean (s-1)	S.D			Mean (s-1)	S.D	Mean (s-1)	S.D	Mean (s-1)	S.D
	[pNPA] (mM)	Apo_OmpF1		Zn_OmpF1		Net_Zn_OmpF1			[pNPA] (mM)	Apo_OmpF2		Zn_OmpF2		Net_Zn_OmpF2			[pNPA] (mM)	Apo_OmpF1Y		Zn_OmpF1Y		Net_Zn_OmpF1Y
	0	0	0	0	0	0	0		0	0	0	0	0	0	0		0	0	0	0	0	0	0
	0.25	0.00223	8.94712e-05	0.00275	0.000513444	0.000519604	0.000521181		0.25	0.00222	8.89741e-05	0.00332	0.000698849	0.0011	0.00070449		0.25	0.00286	0.000114395	0.00352	0.000656475	0.000664351	0.000666368
	2.5	0.01263	0.000435057	0.01689	0.000785443	0.00426	0.000897884		0.5	0.00431	0.000126674	0.0058	0.000177296	0.00149	0.000217899		1	0.00894	0.000167084	0.01608	0.00017722	0.00714	0.000243565
	1	0.00723	0.000308786	0.01258	0.000138608	0.00535	0.000338468		1	0.00661	0.000487444	0.01267	0.0011	0.00606	0.00121		2	0.01579	0.000521721	0.02865	0.00143	0.01287	0.00152
	2	0.01105	0.000687655	0.01651	0.00268	0.00546	0.00277		2	0.01105	0.000687655	0.02645	0.00324	0.0154	0.00331		2.5	0.02008	0.000293391	0.03264	0.00306	0.01256	0.00308
	10	0.01862	0.00052448	0.02378	0.000302809	0.00516	0.000605617		2.5	0.01371	0.000918917	0.03013	0.00243	0.01642	0.0026		5	0.03855	0.000886099	0.0553	0.00221	0.01675	0.00238
									5	0.02183	0.00089329	0.04414	0.00145	0.02231	0.0017
									10	0.04216	0.00051134	0.06341	0.00776	0.02125	0.00777

## Sheet: Fig.3b
Fig.3b
		Mean (min-1)	S.D	Mean (min-1)	S.D	Mean (min-1)	S.D			Mean (min-1)	S.D	Mean (min-1)	S.D	Mean (min-1)	S.D			Mean (min-1)	S.D	Mean (min-1)	S.D	Mean (min-1)	S.D
	[nitrocefin] (mM)	Free_Zn		Zn_OmpF1		Net_Zn_OmpF1			[nitrocefin] (mM)	Free_Zn		Zn_OmpF2		Net_Zn_OmpF2			[nitrocefin] (mM)	Free_Zn		Zn_OmpF1Y		Net_Zn_OmpF1Y
	0	0	0	0	0	0	0		0	0	0	0	0	0	0		0	0	0	0	0	0	0
	0.25	0.05387	0.00467	0.14592	0.00694	0.09205	0.00837		0.25	0.05387	0.00467	0.17179	0.00724	0.11792	0.00861		0.25	0.05387	0.00467	0.16411	0.01839	0.11024	0.01897
	0.5	0.10392	0.00933	0.33369	0.02238	0.22976	0.02425		0.5	0.10392	0.00933	0.3959	0.05844	0.29198	0.05919		0.4	0.12756	7.11963e-05	0.42255	0.06389	0.29499	0.06389
	0.75	0.14507	0.014	0.53446	0.04683	0.3894	0.04888		0.75	0.14507	0.014	0.62778	0.05416	0.48271	0.05594		0.5	0.10392	0.00933	0.47892	0.05016	0.375	0.05102
	1	0.17837	0.03449	0.65064	0.01489	0.47227	0.03757		1	0.17837	0.03449	0.76776	0.06599	0.5894	0.07446		0.8	0.1628	0.000129349	0.71101	0.03972	0.54821	0.03972
	2	0.3286	0.00916	0.89307	0.07852	0.56447	0.07905		2	0.3286	0.00916	1.08872	0.06479	0.76013	0.06544		1	0.17837	0.03449	0.67368	0.07569	0.49531	0.08318
																	1.2	0.19268	0.000288159	0.81209	0.19009	0.61941	0.19009

## Sheet: Fig.3c
Fig.3c
	Excitation (370 nm)	Emission wavelength (nm)	WT	OmpF1	OmpF1Y	OmpF2	WT+Zn	OmpF1+Zn	OmpF1Y+Zn	OmpF2+Zn
		400	526	510	444	621	354	643	893	774
		405	624	662	549	882	430	920	1318	1111
		410	762	937	677	1310	557	1361	2058	1738
		415	982	1407	865	2068	767	2093	3308	2797
		420	1230	1957	1072	3023	1028	3029	4939	4057
		425	1517	2503	1294	3970	1266	3941	6588	5394
		430	1790	3068	1540	4901	1525	4911	8236	6764
		435	2053	3627	1764	5851	1753	5852	9851	8058
		440	2260	4127	1935	6671	1989	6636	11196	9145
		445	2436	4522	2099	7338	2131	7254	12368	9968
		450	2510	4727	2186	7612	2202	7535	13050	10382
		455	2480	4731	2143	7666	2211	7522	12869	10315
		460	2314	4377	1985	7147	2045	7010	12030	9597
		465	2057	3898	1781	6318	1814	6199	10611	8428
		470	1848	3440	1564	5534	1607	5442	9307	7440
		475	1674	3133	1429	4965	1443	4924	8470	6733
		480	1490	2810	1294	4465	1311	4385	7579	5968
		485	1311	2421	1133	3887	1152	3813	6622	5238
		490	1129	2067	989	3340	993	3261	5656	4505
		495	1002	1823	865	2878	893	2859	4874	3870
		500	887	1594	774	2533	767	2498	4268	3394
		505	767	1392	684	2186	680	2136	3676	2890
		510	643	1168	586	1812	562	1786	3012	2413
		515	557	978	498	1533	493	1514	2542	2006
		520	489	853	429	1295	427	1306	2160	1704
		525	445	736	380	1137	371	1126	1872	1490
		530	369	630	332	958	314	948	1573	1255
		535	327	545	290	798	279	796	1308	1049
		540	284	452	246	679	237	677	1093	896
		545	258	401	221	598	210	572	935	740
		550	233	345	196	514	190	500	824	649
		555	189	294	175	439	167	426	699	557
		560	165	249	144	355	135	345	571	453
		565	151	224	127	301	114	310	498	400
		570	139	191	116	280	108	262	426	336
		575	121	169	105	231	90	228	358	292
		580	109	139	90	193	78	200	309	247
		585	95	121	78	169	77	165	264	202
		590	85	108	72	142	65	144	226	177
		595	76	101	67	135	70	134	202	156
		600	69	89	52	112	57	115	168	144
		605	57	70	52	105	38	105	145	112
		610	57	71	49	94	42	77	136	99
		615	44	57	43	77	37	74	114	95
		620	42	51	40	70	45	64	110	72
		625	37	60	40	59	29	73	91	60
		630	48	30	35	45	11	56	86	69
		635	33	37	30	52	23	41	78	40
		640	37	42	30	40	26	54	61	52
		645	22	36	21	44	38	35	61	55
		650	30	38	32	47	16	41	45	52
		655	32	12	21	27	20	27	44	36
		660	28	0	21	18	24	49	41	53
		665	23	27	37	36	0	28	33	46
		670	8	3	13	37	29	88	40	41
		675	16	8	18	20	9	38	35	20
		680	15	32	0	100	38	6	49	66
		685	153	10	21	0	20	19	35	113
		690	61	171	29	56	11	65	28	119
		695	34	14	85	246	144	0	65	88
		700	207	0	0	26	37	52	71	73

## Sheet: Fig.3e
Fig.3e
		Mean (RFU/s)	S.D			Mean (RFU/s)	S.D			Mean (RFU/s)	S.D
	whole cell	OmpF1				OmpF2				OmpF1Y
	P	0.185	0.02121		OmpF2	0	0		OmpF1Y	9.11907	2.13929
	/E	2.45	0.45255		/E	1.68407	0.02125		/E	0.98	0.0866
	R1	5.43667	0.10017		1	5.975	0.3304		1	8.4575	0.57899			*The gain value was adjusted from 100 to 50 for quantitative analysis.
	R2	5.81	0.48083		2	317*	0.11676		2	13.6667	0.7259
	R3	21.8971	2.26515						3	52.2	12.1
	R4	24.2148	5.45618						4	64.8174	2.99131

## Sheet: Fig.4a
Fig.4a
		Mean (min-1)	S.D			Mean (min-1)	S.D			Mean (min-1)	S.D
	[4-β-MUG] (mM)	OmpF1/E-R4 + Zn			[4-MUG] (mM)	OmpF2/E-R2 + Zn			[4-MUG] (mM)	OmpF1Y/E-R4 + Zn
	20	0.13428	0.00302		25	0.27429	0.01134		20	0.10622	0.01067
	15	0.09092	0.00148		20	0.19714	0.01286		10	0.06154	0.00148
	10	0.07903	0.00728		15	0.16407	0.01001		5	0.03975	0.00707
	5	0.04826	0.00748		10	0.08786	0.02487		1	0.01632	0.0035
	3.3	0.02539	0.0013		5	0.03129	0.01417		0	0	0
	1	0.01189	0.000605665		3.3	0.02276	0.000748701
	0	0	0		0	0	0

## Sheet: Fig.4b
Fig.4b		4-β-MUG		4-α-MUG		4-β-MUG		4-α-MUG		4-β-MUG		4-α-MUG
	Time (sec)	Empty	Time (sec)	Empty	Time (sec)	WT_D113E	Time (sec)	WT_D113E	Time (sec)	OmpF2/E-R2	Time (sec)	OmpF2/E-R2
	30	636	30	640	30	678	30	690	6	741	6	550
	90	633	90	657	90	692	90	698	36	811	36	544
	150	634	150	655	150	691	150	697	66	889	66	550
	210	645	210	660	210	695	210	703	96	978	96	558
	270	644	270	670	270	701	270	698	126	1057	126	548
	330	641	330	675	330	691	330	692	156	1165	156	561
	390	644	390	691	390	700	390	705	186	1249	186	557
	450	652	450	693	450	706	450	716	216	1366	216	554
	510	650	510	708	510	706	510	707	246	1472	246	574
	570	657	570	718	570	706	570	721	276	1589	276	541
	630	654	630	722	630	705	630	726	306	1682	306	565
	690	663	690	731	690	702	690	713	336	1798	336	572
	750	663	750	745	750	706	750	723	366	1932	366	564
	810	666	810	746	810	705	810	716	396	2059	396	571
	870	658	870	752	870	707	870	733	426	2169	426	586
	930	670	930	765	930	716	930	736	456	2342	456	562
	990	666	990	774	990	709	990	731	486	2445	486	587
	1050	669	1050	790	1050	709	1050	741	516	2611	516	579
	1110	670	1110	798	1110	718	1110	749	546	2727	546	599
	1170	667	1170	815	1170	716	1170	753	576	2861	576	594
	1230	669	1230	816	1230	710	1230	746	606	3014	606	602
	1290	661	1290	836	1290	726	1290	751	636	3145	636	607
	1350	665	1350	851	1350	724	1350	751	666	3329	666	614
	1410	671	1410	842	1410	725	1410	769	696	3485	696	618
	1470	674	1470	877	1470	711	1470	773	726	3643	726	623
	1530	678	1530	881	1530	714	1530	767	756	3810	756	618
	1590	676	1590	894	1590	728	1590	783	786	3959	786	612
	1650	682	1650	909	1650	729	1650	786	816	4124	816	637
	1710	685	1710	918	1710	719	1710	790	846	4274	846	634
	1770	684	1770	936	1770	719	1770	800	876	4448	876	651
	1830	691	1830	944	1830	728	1830	803	906	4601	906	669
	1890	684	1890	967	1890	733	1890	810	936	4788	936	662
	1950	687	1950	970	1950	727	1950	814	966	4948	966	663
	2010	691	2010	994	2010	727	2010	819	996	5146	996	665
	2070	692	2070	1014	2070	732	2070	835	1026	5281	1026	685
	2130	702	2130	1029	2130	722	2130	842	1056	5499	1056	699
	2190	689	2190	1039	2190	732	2190	847	1086	5662	1086	687
	2250	701	2250	1062	2250	730	2250	840	1116	5826	1116	708
	2310	702	2310	1078	2310	729	2310	862	1146	6000	1146	712
	2370	698	2370	1087	2370	731	2370	869	1176	6182	1176	721
									1206	6371	1206	737
									1236	6576	1236
									1266	6740	1266
									1296	6929	1296
									1326	7125	1326
									1356	7270	1356
									1386	7455	1386
									1416	7645	1416
									1446	7811	1446
									1476	8044	1476
									1506	8223	1506
									1536	8408	1536
									1566	8604	1566
									1596	8781	1596
									1626	8990	1626
									1656	9137	1656
									1686	9351	1686
									1716	9504	1716
									1746	9721	1746
									1776	9912	1776
									1806	10032	1806
									1836	10211	1836
									1866	10468	1866
									1896	10625	1896
									1926	10851	1926
									1956	10949	1956
									1986	11221	1986
									2016	11373	2016
									2046	11578	2046
									2076	11793	2076
									2106	11982	2106
									2136	12150	2136
									2166	12314	2166
									2196	12529	2196
									2226	12705	2226
									2256	12849	2256
									2286	13086	2286
									2316	13262	2316
									2346	13403	2346

## Sheet: Fig.4c
Fig.4c
		Zn	Mean	S.D
	TON
	OmpF1/E-R4	-	15.6377	0.36018
	OmpF1/E-R4	+	46.4188	13.4592
	OmpF1Y/E-R4	-	6.26916	4.95052
	OmpF1Y/E-R4	+	31.5	5.05074
	OmpF2/E-R2	-	29.05	3.60624
	OmpF2/E-R2	+	60.3	6.6468

## Sheet: Fig.4d
Fig.4d		TON				TON
		Mean	S.D			Mean	S.D
	pH	OmpF2/E-R2+Zn			pH	OmpF2/E-R2-Zn
	9	15.5054	2.56782		9	5.21542	0.929
	8.5	75.2063	20.4473		8.5	17.7839	0.29601
	8	97.6894	16.3905		8	19.9186	4.27637
	7.5	60.3	6.6468		7.5	29.05	3.60624
	7	20.1103	1.99285		7	14.5282	4.67128
	6.5	14.0979	2.32968		6.5	16.6903	2.40768
	6	11.0566	0.49284		6	10.4055	1.03601

## Sheet: Supplementary Fig. 5
Supplementary Fig. 5
		Mean (s-1)	S.D	Mean (s-1)	S.D	Mean (s-1)	S.D			Mean (s-1)	S.D	Mean (s-1)	S.D	Mean (s-1)	S.D			Mean (s-1)	S.D	Mean (s-1)	S.D	Mean (s-1)	S.D
	[pNPA] (mM)	Apo_OmpF1		Zn_OmpF1		Net_Zn_OmpF1			[pNPA] (mM)	Apo_OmpF2		Zn_OmpF2		Net_Zn_OmpF2			[pNPA] (mM)	Apo_OmpF1Y		Zn_OmpF1Y		Net_Zn_OmpF1Y
	0	0	0	0	0	0	0		0	0	0	0	0	0	0		0	0	0	0	0	0	0
	0.25	0.00223	8.94712e-05	0.00275	0.000513444	0.000519604	0.000521181		0.25	0.00222	8.89741e-05	0.00332	0.000698849	0.0011	0.00070449		0.25	0.00286	0.000114395	0.00352	0.000656475	0.000664351	0.000666368
	2.5	0.01263	0.000435057	0.01689	0.000785443	0.00426	0.000897884		0.5	0.00431	0.000126674	0.0058	0.000177296	0.00149	0.000217899		1	0.00894	0.000167084	0.01608	0.00017722	0.00714	0.000243565
	1	0.00723	0.000308786	0.01258	0.000138608	0.00535	0.000338468		1	0.00661	0.000487444	0.01267	0.0011	0.00606	0.00121		2	0.01579	0.000521721	0.02865	0.00143	0.01287	0.00152
	2	0.01105	0.000687655	0.01651	0.00268	0.00546	0.00277		2	0.01105	0.000687655	0.02645	0.00324	0.0154	0.00331		2.5	0.02008	0.000293391	0.03264	0.00306	0.01256	0.00308
	10	0.01862	0.00052448	0.02378	0.000302809	0.00516	0.000605617		2.5	0.01371	0.000918917	0.03013	0.00243	0.01642	0.0026		5	0.03855	0.000886099	0.0553	0.00221	0.01675	0.00238
									5	0.02183	0.00089329	0.04414	0.00145	0.02231	0.0017
									10	0.04216	0.00051134	0.06341	0.00776	0.02125	0.00777

## Sheet: Supplementary Fig. 6
Supplementary Fig. 6
			Mean (min-1)	S.D	Mean (min-1)	S.D	Mean (min-1)	S.D			Mean (min-1)	S.D	Mean (min-1)	S.D	Mean (min-1)	S.D			Mean (min-1)	S.D	Mean (min-1)	S.D	Mean (min-1)	S.D
		[nitrocefin] (mM)	Free_Zn		Zn_OmpF1		Net_Zn_OmpF1			[nitrocefin] (mM)	Free_Zn		Zn_OmpF2		Net_Zn_OmpF2			[nitrocefin] (mM)	Free_Zn		Zn_OmpF1Y		Net_Zn_OmpF1Y
		0	0	0	0	0	0	0		0	0	0	0	0	0	0		0	0	0	0	0	0	0
		0.25	0.05387	0.00467	0.14592	0.00694	0.09205	0.00837		0.25	0.05387	0.00467	0.17179	0.00724	0.11792	0.00861		0.25	0.05387	0.00467	0.16411	0.01839	0.11024	0.01897
		0.5	0.10392	0.00933	0.33369	0.02238	0.22976	0.02425		0.5	0.10392	0.00933	0.3959	0.05844	0.29198	0.05919		0.4	0.12756	7.11963e-05	0.42255	0.06389	0.29499	0.06389
		0.75	0.14507	0.014	0.53446	0.04683	0.3894	0.04888		0.75	0.14507	0.014	0.62778	0.05416	0.48271	0.05594		0.5	0.10392	0.00933	0.47892	0.05016	0.375	0.05102
		1	0.17837	0.03449	0.65064	0.01489	0.47227	0.03757		1	0.17837	0.03449	0.76776	0.06599	0.5894	0.07446		0.8	0.1628	0.000129349	0.71101	0.03972	0.54821	0.03972
		2	0.3286	0.00916	0.89307	0.07852	0.56447	0.07905		2	0.3286	0.00916	1.08872	0.06479	0.76013	0.06544		1	0.17837	0.03449	0.67368	0.07569	0.49531	0.08318
																		1.2	0.19268	0.000288159	0.81209	0.19009	0.61941	0.19009

[truncated: 9 more sheets: Supplementary Fig. 8b, Supplementary Fig. 10a, Supplementary Fig. 10b, Supplementary Fig. 10c, Supplementary Fig. 11c, Supplementary Fig. 11d, Supplementary Fig. 12, Supplementary Fig. 13, Supplementary Fig. 15]
